# Supplementary material for: Epitope spreading to citrullinated antigens in mouse models of autoimmune arthritis and demyelination
Source: Arthritis Res Ther. 2008 Sep 30;10(5):R119. doi: 10.1186/ar2523 (PMC2592807; doi:10.1186/ar2523)
Supplement: Additional file 1 — File containing a table that lists the proteins and peptides included on myelin arrays. [file ar2523-S1.xls]

## Sheet: Sheet1
Additional file 1. Proteins and peptides included on myelin arrays.
(M = mouse, H = human, R = rat, GP = guinea pig, B = bovine, NA = microbial or not applicable, pep = peptide, prot = protein)
Antigen	Species	Protein/Peptide
41-mer oligo	NA	pep
66-mer oligo	NA	pep
ab Crys	H	prot
ab Crys cit	H	prot
abCrys 106-125	H	pep
abCrys 116-135	H	pep
abCrys 121-140	H	pep
abCrys 125-144	H	pep
abCrys 131-150	H	pep
abCrys 134-153	H	pep
abCrys 146-165	H	pep
abCrys 16-35	H	pep
abCrys 21-40	H	pep
abCrys 26-45	H	pep
abCrys 46-65	H	pep
abCrys 61-75	H	pep
abCrys 61-80	H	pep
abCrys 66-85	H	pep
abCrys 71-90	H	pep
abCrys 76-95	H	pep
abCrys 86-105	H	pep
abCrys 96-115	H	pep
abCrys PROTEIN	H	prot
AchR 279-291	H	pep
AchR 60-80	H	pep
Ala10	H	pep
Ala11	H	pep
Ala12	H	pep
Ala13	H	pep
anti-human IgG	M	prot
bi MOG 35-55	M	pep
Bi-CNPase 356-388 BIOTIN	H	pep
Bi-CNPase 374-388 BIOTIN	H	pep
BSA	B	prot
cb mog 1	M	prot
cb mog 2	M	prot
cfc0 - filaggrin	H	pep
cfc1-cyc2	H	pep
cfc4 - filaggrin	H	pep
cfc5 - filaggrin	H	pep
cfc6 - filaggrin	H	pep
cfc7 - filaggrin	H	pep
cfc8 - filaggrin	H	pep
cfc9 - filaggrin	H	pep
CNPase 343-355	H	pep
CNPase 343-355	H	pep
CNPase 343-373	H	pep
CNPase 343-373	H	pep
CNPase 343-373 Ac	H	pep
CNPase 356-373	H	pep
CNPase 356-373	H	pep
CNPase 356-388	H	pep
CNPase 356-388	H	pep
CNPase 356-388	H	pep
CNPase 374-388	H	pep
CNPase 374-388	H	pep
DNA (for standardized assay)	H	NA
DNA (from salmon testes)	Salmon	NA
EBV DNA polymerase	NA	pep
EYYK	H	pep
Filaggrin cfc 0	H	pep
Filaggrin cfc 5	H	pep
Filaggrin cfc 6	H	pep
Filaggrin cfc 6 AEEE	H	pep
Filaggrin E12D	H	pep
Filaggrin E12H	H	pep
Filaggrin EEEA cfc 5	H	pep
Filaggrin T12E	H	pep
GAD 78-97	M	pep
GAD65 539-58	M	pep
Golli MBP 100-114	M	pep
Golli MBP 10-24	M	pep
Golli MBP 105-119	M	pep
Golli MBP 1-15	M	pep
Golli MBP 5-19	M	pep
Golli MBP 61-75	M	pep
Golli MBP 65-79	M	pep
Golli MBP 95-109	M	pep
SCH	GP	prot
Hep A vac HAVRIX	NA	prot
Histone 2A	H	prot
Histone H1	H	prot
Histone type II-A from calf thymus	B	pep
HS DNA Pol	NA	pep
HS VP16	NA	pep
HS VP16-MBP	NA	pep
HS VP16-PAP7	NA	pep
HSP 180-188	NA	pep
IgG	H	prot
IgM	H	prot
Humulin Insulin	H	prot
IgG1 lambda (mIgG1)	H	prot
J37	M	prot
LDVM 1-9	NA	pep
MAG 105-120	M	pep
MAG 1-16	M	pep
MAG 121-136	M	pep
MAG 129-144	M	pep
MAG 145-160	M	pep
MAG 169-184	M	pep
MAG 193-208	M	pep
MAG 249-264	M	pep
MAG 25-40	M	pep
MAG 257-272	M	pep
MAG 265-280	M	pep
MAG 281-296	M	pep
MAG 313-328	M	pep
MAG 329-344	M	pep
MAG 353-368	M	pep
MAG 361-376	M	pep
MAG 369-384	M	pep
MAG 385-400	M	pep
MAG 393-408	M	pep
MAG 401-416	M	pep
MAG 417-432	M	pep
MAG 49-64	M	pep
MAG 49-64	M	pep
MAG 513-528	M	pep
MAG 553-568	M	pep
MAG 569-582	M	pep
MAG 65-80	M	pep
MAG 73-88	M	pep
MAG 9-24	M	pep
MAG 97-112	M	pep
MBP	H	prot
MBP	GP	prot
MBP 101-119	H	pep
MBP 10-20	R	pep
MBP 108-128	H	pep
MBP 110-129	H	pep
MBP 1-11	M	pep
MBP 1-11 Ac	M	pep
MBP 111-129	H	pep
MBP 112-120	H	pep
MBP 11-29	H	pep
MBP 113-132cit	H	pep
MBP 1-16 Ac	R	pep
MBP 117-135cit2	H	pep
MBP 117-136	H	pep
MBP 1-20	H	pep
MBP 1-20cit	H	pep
MBP 1-20cit2	H	pep
MBP 121-139	H	pep
MBP 1-22	M	pep
MBP 131-149	H	pep
MBP 131-153	H	pep
MBP 131-155	U	pep
MBP 13-21	H	pep
MBP 13-21	H	pep
MBP 132-151	H	pep
MBP 132-151cit	H	pep
MBP 132-151cit2	H	pep
MBP 136-144	H	pep
MBP 136-154	H	pep
MBP 141-150	H	pep
MBP 141-159	H	pep
MBP 142-167	H	pep
MBP 14-22	H	pep
MBP 14-22	H	pep
MBP 145-153	H	pep
MBP 146-170	U	pep
MBP 148-156	H	pep
MBP 149-157	H	pep
MBP 151-170	H	pep
MBP 152-170	H	pep
MBP 15-23	H	pep
MBP 152-70cit2	H	pep
MBP 167-186	H	pep
MBP 167-186cit	H	pep
MBP 167-186cit2	H	pep
MBP 167-186cit3	H	pep
MBP 18-37	H	pep
MBP 18-37cit	H	pep
MBP 19-37	H	pep
MBP 19-37cit2	H	pep
MBP 20-28	H	pep
MBP 20-37	M	pep
MBP 21-29	H	pep
MBP 21-39	H	pep
MBP 24-37	U	pep
MBP 26-45	H	pep
MBP 26-45cit	H	pep
MBP 26-45cit2	H	pep
MBP 29-37	H	pep
MBP 30-47	R	pep
MBP 30-52	M	pep
MBP 31-49	H	pep
MBP 32-47	R	pep
MBP 35-47	H	pep
MBP 35-52	R	pep
MBP 37-56	H	pep
MBP 37-56cit	H	pep
MBP 37-56cit2	H	pep
MBP 38-52	R	pep
MBP 42-52	R	pep
MBP 49-68	H	pep
MBP 49-68cit	H	pep
MBP 53-78	U	pep
MBP 6-14	H	pep
MBP 61-79	H	pep
MBP 61-80	H	pep
MBP 61-80cit	H	pep
MBP 61-80cit2	H	pep
MBP 63-88	GP	pep
MBP 63-88	R	pep
MBP 68-86	M	pep
MBP 7-15	H	pep
MBP 71-79	GP	pep
MBP 71-79	R	pep
MBP 71-83	R	pep
MBP 71-89	H	pep
MBP 7-21 Bio	M	pep
MBP 72-84	R	pep
MBP 72-85	GP	pep
MBP 75-94	H	pep
MBP 75-94cit	H	pep
MBP 79-87	H	pep
MBP 80-102	H	pep
MBP 81-99	H	pep
MBP 83-99	H	pep
MBP 84-101	H	pep
MBP 85-99	H	pep
MBP 85-99	R	pep
MBP 85-99	M	pep
MBP 85-99 rev	H	pep
MBP 86-94	H	pep
MBP 87-101	R	pep
MBP 87-95	H	pep
MBP 87-99	H	pep
MBP 87-99	M	pep
MBP 89-100	M	pep
MBP 89-101	U	pep
MBP 89-101 91Ala	H	pep
MBP 89-102	M	pep
MBP 89-97	M	pep
MBP 90-98	H	pep
MBP 91-100	H	pep
MBP 9-20 Ac	M	pep
MBP 97-116	H	pep
MBP 97-116cit	H	pep
MOBP 11-29	H	pep
MOBP 1-19	H	pep
MOBP 20-38	H	pep
MOBP 21-39	H	pep
MOBP 31-49	H	pep
MOBP 41-59	H	pep
MOBP 49-63	H	pep
MOBP 51-70	H	pep
MOBP scrambled	H	pep
MOG 101-125	H	pep
MOG 103-120	R	pep
MOG 109-126	R	pep
MOG 1-125	H	pep
MOG 11-30	U	pep
MOG 1-18	R	pep
MOG 1-20	H	pep
MOG 1-20	M	pep
MOG 1-20cit	H	pep
MOG 1-22	H	pep
MOG 13-30	M	pep
MOG 13-30	R	pep
MOG 141-160	H	pep
MOG 14-39	H	pep
MOG 162-178	H	pep
MOG 162-188	H	pep
MOG 168-182	H	pep
MOG 189-216	H	pep
MOG 19-36	M	pep
MOG 19-36	R	pep
MOG 21-40	U	pep
MOG 25-42	R	pep
MOG 27-50	H	pep
MOG 31-48	R	pep
MOG 34-56	H	pep
MOG 35-55	U	pep
MOG 35-55	M	pep
MOG 35-55	M	pep
MOG 35-55	R	pep
MOG 35-55	M	pep
MOG 35-55cit	M	pep
MOG 35-55 (rev)	M	pep
MOG 37-54	R	pep
MOG 37-54	R	pep
MOG 38-60	H	pep
MOG 49-66	M	pep
MOG 49-66	R	pep
MOG 50-74	H	pep
MOG 55-72	R	pep
MOG 60-80	H	pep
MOG 60-80cit	H	pep
MOG 61-78	R	pep
MOG 63-75	H	pep
MOG 63-87	H	pep
MOG 64-76	H	pep
MOG 64-84	R	pep
MOG 65-77	H	pep
MOG 66-78	H	pep
MOG 67-79	H	pep
MOG 67-84	R	pep
MOG 68-80	H	pep
MOG 69-81	H	pep
MOG 70-82	H	pep
MOG 71-83	H	pep
MOG 7-24	R	pep
MOG 72-84	H	pep
MOG 73-85	H	pep
MOG 73-90	R	pep
MOG 74-86	H	pep
MOG 75-87	H	pep
MOG 76-100	H	pep
MOG 79-90	R	pep
MOG 79-96	R	pep
MOG 79-96	M	pep
MOG 81-100	H	pep
MOG 85-102	R	pep
MOG 89-113	H	pep
MOG 91-106	M	pep
MOG 91-106	H	pep
MOG 91-108	R	pep
MOG 92-106	M	pep
MOG 97-114	R	pep
NOGO - amino	M	prot
NOGO 1-22	M	pep
NOGO 13-24	M	pep
NOGO 23-44	M	pep
NOGO 45-66	M	pep
NOGO 45-66	M	pep
NOGO 45-66	M	pep
NOGO 472	M	pep
NOGO 472	M	pep
NOGO 66	M	pep
Oral Poliovirus Vac, Trivalent	NA	prot
OSP 102-121	M	pep
OSP 112-131	M	pep
OSP 12-31	M	pep
OSP 132-151	M	pep
OSP 142-161	M	pep
OSP 172-191	M	pep
OSP 182-201	M	pep
OSP 191-207	M	pep
OSP 22-41	M	pep
OSP 32-51	M	pep
OSP 42-61	M	pep
OSP 52-71	M	pep
OSP 62-81	M	pep
OSP 72-91	M	pep
OSP 82-101	M	pep
OSP 92-111	M	pep
P2 1-16	M	pep
P2 116-131	M	pep
P2 16-37	M	pep
P2 26-48	U	pep
P2 37-56	M	pep
P2 49-64	B	pep
P2 61-72	U	pep
P2 65-89	U	pep
P2 79-98	M	pep
P2 86-99	U	pep
P2 92-106	M	pep
P2 99-120	U	pep
P2 protein	B	prot
Pertussis Toxin 133-146	NA	pep
PLP 10-29	U	pep
PLP 110-129	U	pep
PLP 110-189	U	pep
PLP 1-19	U	pep
PLP 120-139	U	pep
PLP 130 -149	U	pep
PLP 139-151	M	pep
PLP 139-151	M	pep
PLP 139-151	M	pep
PLP 139-151	H	pep
PLP 139-151 (rev)	M	pep
PLP 139-151 BIOTIN	M	pep
PLP 139-154	H	pep
PLP 139-51	M	pep
PLP 140-159	H	pep
PLP 150-169	H	pep
PLP 158-166	H	pep
PLP 161-180	H	pep
PLP 178-191	M	pep
PLP 178-191	M	pep
PLP 178-197	U	pep
PLP 180-199	H	pep
PLP 190-209	H	pep
PLP 200-219	H	pep
PLP 210-229	H	pep
PLP 250-269	H	pep
PLP 260-276	H	pep
PLP 30-49	H	pep
PLP 50-69	H	pep
PLP 80-99	H	pep
PLP 89-106	H	pep
PLP 91-110	H	pep
PLP-REVERSE	M	pep
PNS myelin	B	prot
PPD	NA	prot
Reo virus Type 3 Sigma 2 Protein	NA	prot
rRNA	H	NA
S100A	H	prot
S100B	H	prot
Strepto Ag	NA	pep
TAL-Human	H	pep
Tetanus Tox & Dt	NA	prot
TT 830-846	NA	pep
Varicella Virus Vac, Live	NA	prot
