# Supplementary material for: Epitope spreading to citrullinated antigens in mouse models of autoimmune arthritis and demyelination
Source: Arthritis Res Ther. 2008 Sep 30;10(5):R119. doi: 10.1186/ar2523 (PMC2592807; doi:10.1186/ar2523)
Supplement: Additional file 2 — File containing a table that lists the proteins and peptides included on synovial arrays. [file ar2523-S2.xls]

## Sheet: Sheet1
Additional file 2. Proteins and peptides included on synovial arrays.
(M = mouse, H = human, R = rat, GP = guinea pig, B = bovine, NA = microbial or not applicable, pep = peptide, prot = protein)
Antigen	Species	Protein/Peptide
IgG	M	prot
GPI (glucose-6-phosphate isomerase)	M	prot
GPI (glucose-6-phosphate isomerase)	H	prot
CCP cfc1-cyc2	H	pep
CCP cyc Ala-7	H	pep
CCP cyc Ala-14	H	pep
CCP cyc Ala-12	H	pep
CCP lin 0139-40	H	pep
CCP lin 0139-36	H	pep
CCP lin 0139-32	H	pep
CCP lin 0116-35	H	pep
CCP lin 0116-34	H	pep
CCP cyc 0112-17/18	H	pep
CCP cyc 0112-15	H	pep
keratin - cit	H	prot
keratin - native	H	prot
fibrinogen cit, human	H	prot
fibrinogen cit, mouse	M	prot
fibrinogen native, human	H	prot
fibrinogen native mouse	M	prot
41-mer oligo	NA	NA
66-mer oligo	NA	NA
HCgp39 1-16	H	pep
HCgp39 7-22	H	pep
HCgp39 13-28	H	pep
HCgp39 19-34	H	pep
HCgp39 22-37	H	pep
HCgp39 28-42	H	pep
HCgp39 34-49	H	pep
HCgp39 44-55	H	pep
HCgp39 46-61	H	pep
HCgp39 52-67	H	pep
HCgp39 58-73	H	pep
HCgp39 64-79	H	pep
HCgp39 70-85	H	pep
HCgp39 76-91	H	pep
HCgp39 82-97	H	pep
HCgp39 88-103	H	pep
HCgp39 94-109	H	pep
HCgp39 100-115	H	pep
HCgp39 106-121	H	pep
HCgp39 112-127	H	pep
HCgp39 118-133	H	pep
HCgp39 124-139	H	pep
HCgp39 130-145	H	pep
HCgp39 136-151	H	pep
HCgp39 148-163	H	pep
HCgp39 154-169	H	pep
HCgp39 160-175	H	pep
HCgp39 166-181	H	pep
HCgp39 172-187	H	pep
HCgp39 178-193	H	pep
HCgp39 184-199	H	pep
HCgp39 190-205	H	pep
HCgp39 196-211	H	pep
HCgp39 202-217	H	pep
HCgp39 208-223	H	pep
HCgp39 226-241	H	pep
HCgp39 232-247	H	pep
HCgp39 238-252	H	pep
HCgp39 244-259	H	pep
HCgp39 250-265	H	pep
HCgp39 256-271	H	pep
HCgp39 262-277	H	pep
HCgp39 280-295	H	pep
HCgp39 284-301	H	pep
HCgp39 292-307	H	pep
HCgp39 298-313	H	pep
HCgp39 316-331	H	pep
HCgp39 328-343	H	pep
HCgp39 334-349	H	pep
HCgp39 340-355	H	pep
HCgp39 346-361	H	pep
HCgp39 352-373	H	pep
HCgp39 358-377	H	pep
HCgp39 368-383	H	pep
HCgp39 250-365	H	pep
acetyl-calpastatin	H	prot
dnaJ	H	prot
HSP 65	H	prot
HSP 90	H	prot
HSP 70	H	prot
HSP 60	H	prot
keratin	H	prot
annexin V 33kDa	H	prot
fibrin	H	prot
collagen type V	H	prot
collagen type II	H	prot
collagen type II	Chicken	prot
collagen type I	H	prot
collagen type I	H	prot
MOG 35-55 BIOTIN	M	pep
MBP 7-21 BIOTIN	M	pep
Jo-1 (Histidyl-tRNA-synthase) Ag	H	pep
hnRNP-A2/m	H	pep
hnRNP-A2/l	H	pep
hnRNP-A2/k	H	pep
hnRNP-A2/j	H	pep
hnRNP-A2/i	H	pep
hnRNP-A2/h	H	pep
hnRNP-A2/g	H	pep
hnRNP-A2/f	H	pep
hnRNP-A2/e	H	pep
hnRNP-A2/d	H	pep
hnRNP-A2/c	H	pep
hnRNP-A2/b	H	pep
hnRNP-A2/a	H	pep
Candida	NA	prot
PPD	NA	prot
Amylase	H	prot
Hep B Vac RECOMBIVAX HB	NA	prot
Pneumococcal Vac Polyvalent	NA	prot
Influenza A & B vac	NA	prot
flag-tag	NA	pep
CII 924-943	H	pep
CII 914-933	H	pep
CII 614-633	H	pep
CII 604-623	H	pep
CII 594-613	H	pep
CII 454-473	H	pep
CII 444-463	H	pep
CII 434-453	H	pep
CII 384-403	H	pep
CII 374-393	H	pep
CII 364-383	H	pep
CII 354-373	H	pep
CII 344-363	H	pep
CII 334-353	H	pep
CII 324-343	H	pep
CII 214-333	H	pep
CII 304-323	H	pep
CII 294-313	H	pep
CII 284-303	H	pep
CII 274-293	H	pep
CII 264-283	H	pep
CII 254-273	H	pep
CII 244-263	H	pep
CII 234-253	H	pep
CII 224-243	H	pep
CII 214-233	H	pep
CII 204-223	H	pep
CII 194-213	H	pep
CII 184-203	H	pep
CII 174-193	H	pep
CII 164-183	H	pep
CII 154-173	H	pep
CII 144-163	H	pep
CII 134-153	H	pep
CII 124-143	H	pep
BiP	H	prot
vimentin	H	prot
fibrinogen - cit	H	prot
fibrinogen - native	H	prot
fibrinogenA616-635cit	H	pep
fibrinogenA616-635	H	pep
fibrinogenA441-460cit	H	pep
fibrinogenA441-460	H	pep
fibrinogenA172-191cit	H	pep
fibrinogenA172-191	H	pep
fibrinogenA131-15-cit	H	pep
fibrinogenA131-150	H	pep
fibrinogenA121-140cit	H	pep
fibrinogenA121-140	H	pep
fibrinogenA41-60cit	H	pep
fibrinogenA41-60	H	pep
poly.cit	NA	pep
vim65-77cit1a	H	pep
vim65-77	H	pep
vim191-200cit	H	pep
vim191-200	H	pep
vim141-150cit	H	pep
vim141-150	H	pep
vim58-77cit	H	pep
vim58-77	H	pep
vim33-52cit	H	pep
vim33-52	H	pep
vim01-20cit	H	pep
vim01-20	H	pep
E12Hcit	H	pep
E12H	H	pep
T12Ecit	H	pep
T12E	H	pep
E12Dcit	H	pep
E12D	H	pep
cfc48-65cit4	H	pep
cfc48-65cit2	H	pep
cfc48-65cit1	H	pep
cf48-65	H	pep
cfc1-319	H	pep
cfc1short	H	pep
cfc9	H	pep
cfc8	H	pep
cfc7	H	pep
cfc6	H	pep
cfc5	H	pep
cfc4	H	pep
cfc3	H	pep
cfc2	H	pep
cfc1	H	pep
cfc0	H	pep
ab Crys cit	H	prot
ab Crys	H	prot
MOG 60-80 cit	H	pep
MOG 60-80	H	pep
MOG 1-20 cit	H	pep
MOG 1-20	H	pep
PLP 139-151 (rev)	M	pep
PLP 139-151	M	pep
MOG 35-55 cit	M	pep
MBP 85-99 rev	H	pep
MBP 167-186cit3	H	pep
MBP 167-186cit2	H	pep
MBP 167-186cit	H	pep
MBP 167-186	H	pep
MBP 132-151cit2	H	pep
MBP 132-151cit	H	pep
MBP 132-151	H	pep
MBP 113-132cit	H	pep
MBP 110-129	H	pep
MBP 97-116cit	H	pep
MBP 97-116	H	pep
MBP 75-94cit	H	pep
MBP 75-94	H	pep
MBP 61-80cit2	H	pep
MBP 61-80cit	H	pep
MBP 61-80	H	pep
MBP 49-68cit	H	pep
MBP 49-68	H	pep
MBP 37-56cit2	H	pep
MBP 37-56cit	H	pep
MBP 37-56	H	pep
MBP 26-45cit2	H	pep
MBP 26-45cit	H	pep
MBP 26-45	H	pep
MBP 18-37cit	H	pep
MBP 18-37	H	pep
MBP 1-20cit2	H	pep
MBP 1-20cit	H	pep
MBP 1-20	H	pep
Filaggrin cfc 6 AEEE	H	pep
Filaggrin cfc 6	H	pep
Filaggrin cfc 5	H	pep
Filaggrin EEEA cfc 5	H	pep
Filaggrin cfc 0	H	pep
MBP 152-170	H	pep
MBP 117-136	H	pep
MBP 19-37	H	pep
Ala12	H	pep
Ala11	H	pep
Ala10	H	pep
CII	B	prot
BIP	H	prot
GPI	H	prot
